# Supplementary material for: Collective Narcissism and In-Group Satisfaction Are Associated With Different Emotional Profiles and Psychological Wellbeing
Source: Front Psychol. 2019 Feb 14;10:203. doi: 10.3389/fpsyg.2019.00203 (PMC6383489; doi:10.3389/fpsyg.2019.00203)
Supplement: Supplementary file 1 [file Data_Sheet_1.ZIP]

Archive with 4 entries (4 files):
- data/CN_emotionality_Study1a.sav
- data/CN_emotionality_Study1b.sav
- data/CN_emotionality_Study2.sav
- data/CN_emotions_Study3.sav
